# Supplementary material for: Mvda is required for zebrafish early development
Source: Biol Res. 2021 May 29;54:17. doi: 10.1186/s40659-021-00341-7 (PMC8164810; doi:10.1186/s40659-021-00341-7)
Supplement: Supplementary file 4 — Additional file 4: Table S1. qRT-PCR primers for zebrafish. The primer sequences for qRT-PCR. [file 40659_2021_341_MOESM4_ESM.xls]

## Sheet: 工作表1
Table S1. qRT-PCR primers for zebrafish
Gene	Forward Primer 5'-3'	Reverse Primer 5'-3'
mvda	TGAAGATCTCATTCTGCCAGTC	CTGTTCTTTGCCATTCAGCC
ef1α	GGAAATTCGAGACCAGCAAATAC	GTCGTCCAGCAGAGAATAGAAG
